# Supplementary material for: Faecal DNA Metabarcoding for Diet Analysis of Endangered Fish Species, Odontobutis obscurus
Source: Animals (Basel). 2024 Oct 25;14(21):3083. doi: 10.3390/ani14213083 (PMC11545592; doi:10.3390/ani14213083)
Supplement: Supplementary file 1 [file animals-14-03083-s001.zip]

Archive with 1 entries (1 files):
- animals-3251564-supplementary.pdf
